# Supplementary material for: (7R,8S,8aS)-8-Hydr­oxy-7-phenyl­perhydro­indolizin-3-one
Source: Acta Crystallogr Sect E Struct Rep Online. 2009 May 23;65(Pt 6):o1368–9. doi: 10.1107/S1600536809018455 (PMC2969627; doi:10.1107/S1600536809018455)
Supplement: Supplementary file 2 [file e-65-o1368-Isup2.hkl]

# 
# h,k,l, Fc-squared, Fo-squared, sigma(Fo-squared) and status flag 
# 
data_I
_shelx_title ' exp_311 in Pca2(1)' 
_shelx_refln_list_code          4 
_shelx_F_calc_maximum      118.71 
_exptl_crystal_F_000       496.00 
_reflns_d_resolution_high  0.7230 
 
loop_ 
 _symmetry_equiv_pos_as_xyz 
 'x, y, z' 
 '-x, -y, z+1/2' 
 'x+1/2, -y, z' 
 '-x+1/2, y, z+1/2' 
 
_cell_length_a    11.4164 
_cell_length_b     6.6372 
_cell_length_c    15.5118 
_cell_angle_alpha  90.000 
_cell_angle_beta   90.000 
_cell_angle_gamma  90.000 
 
_shelx_F_squared_multiplier     1.000 
 
loop_ 
 _refln_index_h 
 _refln_index_k 
 _refln_index_l 
 _refln_F_squared_calc 
 _refln_F_squared_meas 
 _refln_F_squared_sigma 
 _refln_observed_status 
   2   0   0      242.98      192.61      2.03 o 
   4   0   0      141.19      158.27      0.77 o 
   6   0   0     1442.77     1454.53      4.42 o 
   8   0   0       36.52       36.31      1.17 o 
  10   0   0      138.32      136.05      2.61 o 
  12   0   0        5.94        3.73      2.99 o 
  14   0   0       26.16       24.40      3.86 o 
   1   1   0     2302.64     2078.39      7.51 o 
   2   1   0       45.17       48.94      0.71 o 
   3   1   0      104.04       95.84      0.64 o 
   4   1   0        0.08        0.37      0.32 o 
   5   1   0      189.74      203.24      0.93 o 
   6   1   0      233.62      227.79      1.03 o 
   7   1   0      147.71      171.41      0.97 o 
   8   1   0        0.01       -0.62      0.62 o 
   9   1   0       59.16       65.11      0.80 o 
  10   1   0      146.43      163.31      1.54 o 
  11   1   0        5.17        4.64      0.91 o 
  12   1   0        2.69        3.90      1.87 o 
  13   1   0        0.35       -1.53      2.53 o 
  14   1   0        0.61       -1.76      3.53 o 
  15   1   0        0.01       -4.46      7.91 o 
   0   2   0      106.51      104.61      0.98 o 
   1   2   0     1206.63     1170.27      2.72 o 
   2   2   0       23.35       27.47      0.53 o 
   3   2   0       56.54       55.64      0.49 o 
   4   2   0       54.41       54.86      0.51 o 
   5   2   0       15.31       15.83      0.44 o 
   6   2   0       44.77       41.80      0.53 o 
   7   2   0      227.82      235.58      1.06 o 
   8   2   0        3.06        3.07      0.71 o 
   9   2   0        6.79        5.26      0.85 o 
  10   2   0        0.93        0.84      1.05 o 
  11   2   0       22.54       23.91      1.33 o 
  12   2   0       38.37       37.27      2.14 o 
  13   2   0       10.50       10.52      3.24 o 
  14   2   0       28.98       32.86      4.64 o 
  15   2   0        2.01        2.05      9.62 o 
   0   3   0     1031.42     1051.02      3.60 o 
   1   3   0       95.64      106.16      0.64 o 
   2   3   0      384.66      375.59      1.30 o 
   3   3   0        1.06        1.60      0.33 o 
   4   3   0      185.36      206.84      1.00 o 
   5   3   0        1.07        1.14      0.49 o 
   6   3   0        0.07        0.17      0.46 o 
   7   3   0        4.13        3.83      0.85 o 
   8   3   0        0.68       -0.56      1.05 o 
   9   3   0       22.67       23.03      1.09 o 
  10   3   0        8.33        8.47      1.33 o 
  11   3   0        5.36        2.04      2.17 o 
  12   3   0       13.71       16.32      2.76 o 
  13   3   0        4.37        0.37      4.03 o 
  14   3   0       48.56       69.87      6.76 o 
   0   4   0      446.50      509.03      2.56 o 
   1   4   0       53.13       45.36      0.47 o 
   2   4   0       25.48       23.14      0.52 o 
   3   4   0        0.09        0.25      0.44 o 
   4   4   0        0.34        0.06      0.43 o 
   5   4   0        8.38        7.13      0.66 o 
   6   4   0       62.39       51.78      0.76 o 
   7   4   0       93.58       98.42      1.30 o 
   8   4   0        4.17        4.30      1.16 o 
   9   4   0       61.92       57.91      1.66 o 
  10   4   0        2.16        1.32      2.16 o 
  11   4   0        2.66       -0.84      2.45 o 
  12   4   0        0.97       -0.63      2.49 o 
  13   4   0        4.02        4.56      4.85 o 
   0   5   0        0.07       -0.49      1.00 o 
   1   5   0      159.78      177.07      1.06 o 
   2   5   0       40.86       42.37      0.86 o 
   3   5   0        2.43        0.86      0.85 o 
   4   5   0       24.45       21.13      0.65 o 
   5   5   0      122.15      133.03      1.11 o 
   6   5   0      236.52      268.91      1.41 o 
   7   5   0        3.17        1.70      0.89 o 
   8   5   0        5.73        4.31      1.46 o 
   9   5   0        3.58        1.03      1.69 o 
  10   5   0        2.53        0.50      2.26 o 
  11   5   0       17.35       18.10      2.65 o 
  12   5   0        0.50       -2.05      6.09 o 
  13   5   0        9.80       10.97      6.97 o 
   0   6   0      683.39      732.70      5.48 o 
   1   6   0        5.95        6.60      1.07 o 
   2   6   0       58.10       52.13      1.31 o 
   3   6   0       23.48       24.22      1.09 o 
   4   6   0      199.90      219.21      1.76 o 
   5   6   0       96.10      108.47      1.67 o 
   6   6   0       72.52       79.19      1.84 o 
   7   6   0       22.63       16.48      2.49 o 
   8   6   0       10.65       11.25      2.62 o 
   9   6   0        3.61        2.65      2.40 o 
  10   6   0       10.03        6.36      3.24 o 
  11   6   0        1.34       -0.88      7.33 o 
   0   7   0        9.28        9.62      2.14 o 
   1   7   0      135.51      150.24      1.94 o 
   2   7   0       24.51       26.13      1.82 o 
   3   7   0       63.36       69.56      1.80 o 
   4   7   0        4.77        4.59      2.24 o 
   5   7   0       59.10       64.97      2.48 o 
   6   7   0        0.33        0.77      3.21 o 
   7   7   0       58.44       66.21      4.02 o 
   8   7   0        1.89       -0.01      6.13 o 
   9   7   0       13.09       16.89      5.66 o 
   0   8   0        1.81       -2.30      5.62 o 
   1   8   0        5.86        3.34      3.61 o 
   2   8   0        3.19        2.05      3.14 o 
   3   8   0       25.89       27.82      3.86 o 
   4   8   0        4.63        5.31      4.55 o 
   5   8   0        0.06       -2.03      7.48 o 
   6   8   0        0.27        2.62     10.30 o 
   7   8   0        2.03       -1.02     10.66 o 
   2   9   0        0.00       -4.20     11.80 o 
   2   0   1     8039.25     7975.56     29.27 o 
   4   0   1      816.40      795.38      1.55 o 
   6   0   1      721.70      764.25      1.71 o 
   8   0   1       25.73       22.22      0.57 o 
  10   0   1       11.81       15.13      1.35 o 
  12   0   1       27.48       27.93      1.90 o 
  14   0   1        6.93        6.49      2.74 o 
   1   1   1     2834.24     2701.75      9.53 o 
   2   1   1     4098.28     3969.30      7.01 o 
   3   1   1      120.11      117.57      0.46 o 
   4   1   1      339.81      331.78      0.78 o 
   5   1   1      555.89      537.02      1.22 o 
   6   1   1      131.12      115.31      0.57 o 
   7   1   1      107.14      104.20      0.52 o 
   8   1   1      149.99      157.86      0.73 o 
   9   1   1      222.44      236.50      1.12 o 
  10   1   1       89.38       92.93      0.88 o 
  11   1   1       28.41       28.54      0.97 o 
  12   1   1       21.02       20.73      1.41 o 
  13   1   1        5.08        3.85      1.58 o 
  14   1   1        2.94        0.58      2.39 o 
  15   1   1        0.28       -1.62      6.66 o 
   1   2   1      809.37      750.81      1.65 o 
   2   2   1     1816.21     1725.49      2.98 o 
   3   2   1       61.13       59.92      0.41 o 
   4   2   1      293.52      302.70      0.82 o 
   5   2   1      468.79      466.06      1.25 o 
   6   2   1      158.77      157.52      0.68 o 
   7   2   1      190.64      196.87      0.72 o 
   8   2   1       44.67       47.59      0.55 o 
   9   2   1      127.67      123.37      0.88 o 
  10   2   1       17.04       15.23      0.79 o 
  11   2   1       26.99       27.87      1.07 o 
  12   2   1      111.51      136.90      1.64 o 
  13   2   1        8.84       10.10      2.17 o 
  14   2   1        9.07        7.63      2.97 o 
   1   3   1       85.28       83.93      0.39 o 
   2   3   1      173.97      170.16      0.49 o 
   3   3   1      108.54      109.41      0.47 o 
   4   3   1      437.14      440.03      1.08 o 
   5   3   1        5.25        2.79      0.32 o 
   6   3   1       93.87       83.73      0.60 o 
   7   3   1       16.13       14.94      0.60 o 
   8   3   1      224.85      230.91      1.23 o 
   9   3   1        2.45        1.95      0.76 o 
  10   3   1       36.45       34.89      0.95 o 
  11   3   1       19.60       16.81      1.46 o 
  12   3   1        1.67        0.03      1.88 o 
  13   3   1       11.67       10.31      2.71 o 
  14   3   1        8.60        8.93      4.90 o 
   1   4   1       33.38       34.99      0.33 o 
   2   4   1      270.84      257.27      0.72 o 
   3   4   1      114.84      125.42      0.57 o 
   4   4   1        8.67        8.18      0.32 o 
   5   4   1      109.08      112.21      0.66 o 
   6   4   1       53.77       54.79      0.55 o 
   7   4   1      181.68      195.16      0.98 o 
   8   4   1      164.00      176.50      1.12 o 
   9   4   1       63.59       68.03      1.20 o 
  10   4   1        2.19        1.91      1.45 o 
  11   4   1        4.64        2.54      1.52 o 
  12   4   1        0.61       -1.88      2.30 o 
  13   4   1        5.48        1.64      3.40 o 
  14   4   1        3.67        5.70      6.76 o 
   1   5   1      102.62      104.42      0.61 o 
   2   5   1       62.95       65.50      0.55 o 
   3   5   1      205.21      215.22      1.00 o 
   4   5   1      164.48      164.35      0.79 o 
   5   5   1       26.48       28.13      0.55 o 
   6   5   1       13.69       12.55      0.58 o 
   7   5   1        4.22        3.84      0.74 o 
   8   5   1        4.77        3.21      1.05 o 
   9   5   1       20.80       18.48      1.26 o 
  10   5   1        2.77        0.59      1.47 o 
  11   5   1        0.39       -2.17      2.62 o 
  12   5   1        0.44       -1.15      4.20 o 
   1   6   1       45.43       43.77      0.73 o 
   2   6   1        0.47        0.34      0.68 o 
   3   6   1      156.64      163.31      1.10 o 
   4   6   1        5.60        3.94      0.78 o 
   5   6   1       72.99       79.51      1.14 o 
   6   6   1       34.70       37.55      1.24 o 
   7   6   1        0.35       -1.35      1.55 o 
   8   6   1        2.81        0.06      2.08 o 
   9   6   1       10.54        8.59      1.76 o 
  10   6   1        4.03        1.66      2.21 o 
  11   6   1        3.93        2.03      4.00 o 
   1   7   1       15.85       14.32      1.10 o 
   2   7   1        8.26        8.83      1.39 o 
   3   7   1        2.34        2.29      1.32 o 
   4   7   1        4.92        5.14      1.45 o 
   5   7   1      100.83      117.86      1.77 o 
   6   7   1       39.17       41.39      2.23 o 
   7   7   1       31.84       40.24      2.91 o 
   8   7   1       15.12       14.54      4.25 o 
   9   7   1        8.25       10.39      3.70 o 
   1   8   1       15.44       14.03      2.49 o 
   2   8   1        2.53        0.64      2.32 o 
   3   8   1        1.52       -1.36      2.48 o 
   4   8   1        4.23        3.09      3.05 o 
   5   8   1       17.23       20.71      4.42 o 
   6   8   1       13.25       17.07      4.52 o 
   7   8   1        4.82        4.42     10.94 o 
   1   9   1        2.80        2.84     11.52 o 
   2   9   1        5.44        2.43      7.00 o 
   2   0   2    14092.48    15489.87     35.09 o 
   4   0   2      415.76      378.06      1.21 o 
   6   0   2      180.61      182.00      0.90 o 
   8   0   2      139.47      135.89      0.86 o 
  10   0   2      107.32      111.37      1.02 o 
  12   0   2       39.10       37.66      2.00 o 
  14   0   2        3.00        0.72      3.08 o 
   0   1   2     3570.82     3379.82     17.92 o 
   1   1   2      944.67      879.43      1.61 o 
   2   1   2     3283.95     3159.51      5.23 o 
   3   1   2     4063.88     3939.63      5.39 o 
   4   1   2     2015.97     2030.93      3.04 o 
   5   1   2       18.68       16.54      0.29 o 
   6   1   2        8.08        8.63      0.29 o 
   7   1   2        3.31        3.95      0.32 o 
   8   1   2        0.27        0.59      0.51 o 
   9   1   2       33.84       33.58      0.73 o 
  10   1   2       26.01       24.05      0.85 o 
  11   1   2      109.60      118.90      1.21 o 
  12   1   2       20.88       18.56      1.31 o 
  13   1   2        9.68        7.20      1.81 o 
  14   1   2        8.04        7.26      2.31 o 
  15   1   2        2.94        2.92      4.73 o 
   0   2   2     2336.74     2220.07      6.34 o 
   1   2   2     1724.69     1623.74      2.84 o 
   2   2   2      152.43      140.87      0.47 o 
   3   2   2      263.85      256.94      0.65 o 
   4   2   2      267.55      250.46      0.73 o 
   5   2   2      488.98      507.17      1.44 o 
   6   2   2      121.68      112.29      0.59 o 
   7   2   2       10.11        9.41      0.38 o 
   8   2   2       34.70       34.00      0.53 o 
   9   2   2       25.40       21.53      0.72 o 
  10   2   2      119.11      125.79      1.02 o 
  11   2   2       57.14       56.92      1.06 o 
  12   2   2       16.43       15.37      1.53 o 
  13   2   2        0.07       -1.44      2.26 o 
  14   2   2        0.62       -2.66      3.28 o 
  15   2   2        4.45        4.17      7.22 o 
   0   3   2      255.65      278.29      0.95 o 
   1   3   2      231.23      243.78      0.59 o 
   2   3   2      966.18      987.37      1.42 o 
   3   3   2      298.25      300.96      0.70 o 
   4   3   2       23.16       21.56      0.29 o 
   5   3   2       35.16       33.53      0.38 o 
   6   3   2       10.71       10.11      0.36 o 
   7   3   2       10.49       11.31      0.52 o 
   8   3   2       15.47       14.99      0.71 o 
   9   3   2        4.35        2.42      0.78 o 
  10   3   2       10.21       10.22      1.07 o 
  11   3   2       15.08       14.37      1.44 o 
  12   3   2       18.66       19.89      1.83 o 
  13   3   2       10.68        9.08      2.50 o 
  14   3   2        3.66       -1.41      6.14 o 
   0   4   2      219.13      219.93      1.31 o 
   1   4   2      176.98      169.76      0.55 o 
   2   4   2      211.62      221.38      0.66 o 
   3   4   2       34.68       31.59      0.32 o 
   4   4   2       10.72        9.30      0.41 o 
   5   4   2       24.08       22.72      0.40 o 
   6   4   2       68.75       68.58      0.66 o 
   7   4   2       13.70       13.59      0.70 o 
   8   4   2       23.94       24.63      0.67 o 
   9   4   2       46.02       46.67      1.13 o 
  10   4   2       25.09       25.55      1.28 o 
  11   4   2        1.83        0.36      1.43 o 
  12   4   2        3.64        0.16      1.99 o 
  13   4   2        9.27        6.90      3.30 o 
  14   4   2        1.00       -0.97      7.62 o 
   0   5   2      183.28      186.44      1.30 o 
   1   5   2       85.50       88.82      0.63 o 
   2   5   2       32.74       26.68      0.43 o 
   3   5   2      315.89      318.32      1.11 o 
   4   5   2      182.70      200.91      0.93 o 
   5   5   2       50.92       53.07      0.59 o 
   6   5   2       73.87       72.39      0.71 o 
   7   5   2       23.59       20.98      0.71 o 
   8   5   2       12.85        9.92      1.12 o 
   9   5   2       16.53       16.40      1.22 o 
  10   5   2        5.58        4.63      1.58 o 
  11   5   2        2.66        0.24      2.12 o 
  12   5   2       11.01        9.08      3.59 o 
   0   6   2       24.07       21.57      1.09 o 
   1   6   2       58.06       54.78      0.70 o 
   2   6   2      213.70      233.49      1.21 o 
   3   6   2      244.18      266.14      1.56 o 
   4   6   2      108.35      108.17      1.07 o 
   5   6   2        5.11        3.83      1.07 o 
   6   6   2       27.57       24.84      1.23 o 
   7   6   2       19.13       19.39      1.60 o 
   8   6   2        1.32        0.05      1.83 o 
   9   6   2        0.75       -0.72      2.08 o 
  10   6   2        3.39        3.46      2.95 o 
  11   6   2        3.46        2.87      5.69 o 
   0   7   2       22.84       24.46      1.72 o 
   1   7   2       17.82       16.08      1.33 o 
   2   7   2       29.27       29.09      1.30 o 
   3   7   2       66.50       71.64      1.40 o 
   4   7   2        8.08        5.41      1.46 o 
   5   7   2       18.02       16.23      1.86 o 
   6   7   2       23.32       25.50      2.35 o 
   7   7   2       32.80       35.14      2.73 o 
   8   7   2       13.38       13.13      4.60 o 
   9   7   2       12.69        7.67      9.27 o 
   0   8   2       30.44       32.73      3.99 o 
   1   8   2       12.42       11.45      2.37 o 
   2   8   2       16.72       18.25      2.26 o 
   3   8   2       10.37        5.91      2.43 o 
   4   8   2        7.09        3.54      3.33 o 
   5   8   2        3.88       -0.90      4.15 o 
   6   8   2        6.17        5.18      4.60 o 
   7   8   2        0.84       -0.85     10.06 o 
   2   9   2        1.28        0.75     11.51 o 
   2   0   3     4173.51     4145.24     11.82 o 
   4   0   3       58.24       64.01      0.76 o 
   6   0   3      940.50     1033.43      2.73 o 
   8   0   3      162.72      177.40      1.03 o 
  10   0   3      134.35      140.20      1.18 o 
  12   0   3        4.48        1.89      2.25 o 
  14   0   3        2.11        0.42      3.45 o 
   1   1   3     1521.61     1477.96      2.41 o 
   2   1   3      937.34      904.59      1.86 o 
   3   1   3      404.62      399.84      0.96 o 
   4   1   3       33.37       32.90      0.30 o 
   5   1   3      379.57      361.49      0.93 o 
   6   1   3      148.03      151.10      0.67 o 
   7   1   3      305.04      328.68      1.06 o 
   8   1   3      132.57      129.53      0.81 o 
   9   1   3      176.44      186.34      0.83 o 
  10   1   3       29.44       29.57      0.61 o 
  11   1   3        2.79        2.42      0.97 o 
  12   1   3        0.74       -0.71      1.34 o 
  13   1   3       18.61       16.82      1.79 o 
  14   1   3        8.84        8.02      2.51 o 
  15   1   3        4.32        2.99      6.20 o 
   1   2   3      900.26      847.76      1.99 o 
   2   2   3     1192.35     1190.78      1.38 o 
   3   2   3      273.73      252.65      0.79 o 
   4   2   3      528.43      550.20      1.10 o 
   5   2   3      316.24      368.69      1.23 o 
   6   2   3      314.17      325.44      0.97 o 
   7   2   3       96.95      100.79      0.71 o 
   8   2   3       67.96       64.44      0.64 o 
   9   2   3       25.77       25.47      0.59 o 
  10   2   3       60.11       63.15      0.91 o 
  11   2   3        5.14        4.13      1.08 o 
  12   2   3       10.27        7.00      1.42 o 
  13   2   3        6.68        5.27      2.27 o 
  14   2   3        5.76        2.75      3.32 o 
  15   2   3        3.54        2.66      7.09 o 
   1   3   3      632.39      681.56      1.25 o 
   2   3   3     1031.21     1060.84      2.28 o 
   3   3   3      140.11      157.29      0.58 o 
   4   3   3      910.86      903.85      2.19 o 
   5   3   3        7.11        8.09      0.35 o 
   6   3   3      288.66      296.92      1.06 o 
   7   3   3       31.55       33.02      0.54 o 
   8   3   3      228.71      234.61      1.50 o 
   9   3   3        6.88        5.20      0.88 o 
  10   3   3       62.27       67.93      1.12 o 
  11   3   3       21.43       22.60      1.46 o 
  12   3   3       18.33       20.24      1.92 o 
  13   3   3        4.76        2.44      2.47 o 
  14   3   3        3.60       -0.04      7.51 o 
   1   4   3      304.14      339.25      0.92 o 
   2   4   3      125.34      115.65      0.49 o 
   3   4   3       13.71       10.75      0.29 o 
   4   4   3       15.36       14.50      0.35 o 
   5   4   3       45.63       39.17      0.38 o 
   6   4   3      228.47      237.12      0.91 o 
   7   4   3      118.89      126.01      0.82 o 
   8   4   3      122.12      122.66      1.00 o 
   9   4   3       22.33       23.54      1.04 o 
  10   4   3       11.95       10.92      1.33 o 
  11   4   3        4.34        1.55      1.55 o 
  12   4   3        1.13       -1.67      2.14 o 
  13   4   3        2.82        0.17      3.79 o 
  14   4   3        0.91       -3.37     14.65 o 
   1   5   3      173.07      164.74      0.73 o 
   2   5   3      119.97      118.64      0.64 o 
   3   5   3       75.35       87.06      0.60 o 
   4   5   3      108.18      116.27      0.82 o 
   5   5   3       59.34       62.27      0.68 o 
   6   5   3       29.06       28.91      0.72 o 
   7   5   3       13.64       12.96      0.82 o 
   8   5   3       22.41       22.17      1.08 o 
   9   5   3        4.30        4.58      1.39 o 
  10   5   3       20.13       20.26      1.67 o 
  11   5   3        4.57        4.09      2.18 o 
  12   5   3        7.38        8.25      4.11 o 
   1   6   3       84.67       85.08      0.76 o 
   2   6   3       78.97       77.49      0.91 o 
   3   6   3        0.56        0.71      0.69 o 
   4   6   3       10.39       10.56      0.92 o 
   5   6   3        3.38        2.58      1.24 o 
   6   6   3       31.23       28.03      1.39 o 
   7   6   3       22.76       24.35      1.67 o 
   8   6   3       21.55       26.75      1.68 o 
   9   6   3       16.14       16.81      2.12 o 
  10   6   3        0.10       -1.30      3.56 o 
  11   6   3        2.18        0.97      8.63 o 
   1   7   3       24.09       23.30      1.38 o 
   2   7   3       14.45       10.97      1.27 o 
   3   7   3        8.98        8.51      1.70 o 
   4   7   3       19.71       19.66      1.52 o 
   5   7   3       25.89       23.81      1.68 o 
   6   7   3        1.11       -1.02      2.31 o 
   7   7   3        3.89        2.10      2.84 o 
   8   7   3        8.90        6.17      4.05 o 
   9   7   3       24.50       28.97      6.66 o 
   1   8   3       22.16       27.69      2.56 o 
   2   8   3        4.57        3.23      2.55 o 
   3   8   3        1.02       -1.70      2.60 o 
   4   8   3        3.41        0.32      3.41 o 
   5   8   3        0.15       -2.93      6.08 o 
   6   8   3       11.30       13.61      5.96 o 
   7   8   3        2.12       -2.60      9.75 o 
   1   9   3        9.61        8.94     10.51 o 
   2   9   3        9.90        4.23      8.62 o 
   0   0   4      587.21      639.85     10.13 o 
   2   0   4     1130.40     1152.09      2.41 o 
   4   0   4     1028.84     1113.84      4.13 o 
   6   0   4      267.21      291.14      1.68 o 
   8   0   4      528.49      582.89      2.07 o 
  10   0   4       71.47       64.54      0.98 o 
  12   0   4       22.58       20.68      1.81 o 
  14   0   4        0.05       -1.90      3.67 o 
   0   1   4     4518.43     4440.23     10.08 o 
   1   1   4     3082.48     2928.43      4.77 o 
   2   1   4     2436.19     2308.42      4.49 o 
   3   1   4      608.00      587.26      1.33 o 
   4   1   4     1196.60     1218.49      2.04 o 
   5   1   4      553.07      594.65      1.51 o 
   6   1   4       23.83       23.31      0.39 o 
   7   1   4       63.52       69.03      0.52 o 
   8   1   4       50.40       45.70      0.51 o 
   9   1   4      174.55      181.23      0.87 o 
  10   1   4        8.60        8.02      0.69 o 
  11   1   4       39.23       41.13      1.03 o 
  12   1   4       10.95        8.87      1.26 o 
  13   1   4        0.06       -1.97      1.97 o 
  14   1   4        5.07        3.15      3.10 o 
  15   1   4        1.18       -2.82      6.05 o 
   0   2   4       42.19       44.17      0.36 o 
   1   2   4      886.62      856.73      1.91 o 
   2   2   4     1195.84     1243.94      2.36 o 
   3   2   4       34.42       31.44      0.30 o 
   4   2   4       80.60       86.63      0.43 o 
   5   2   4       72.47       74.29      0.43 o 
   6   2   4      192.19      181.69      0.68 o 
   7   2   4       28.68       32.02      0.59 o 
   8   2   4       37.06       34.49      0.57 o 
   9   2   4       60.41       64.01      0.85 o 
  10   2   4       31.80       30.89      0.89 o 
  11   2   4       23.46       24.54      1.04 o 
  12   2   4       18.94       19.12      1.25 o 
  13   2   4        4.67        0.81      1.98 o 
  14   2   4        0.52       -1.09      5.87 o 
  15   2   4        6.01        6.38     10.26 o 
   0   3   4      475.47      456.69      1.93 o 
   1   3   4      102.33       98.20      0.46 o 
   2   3   4      541.36      580.04      1.37 o 
   3   3   4      189.68      203.04      0.70 o 
   4   3   4      102.33      105.03      0.50 o 
   5   3   4      154.04      156.38      0.67 o 
   6   3   4       84.74       81.42      0.62 o 
   7   3   4        3.56        2.49      0.48 o 
   8   3   4        0.64        0.31      0.51 o 
   9   3   4        5.48        5.39      0.74 o 
  10   3   4       14.64       13.67      1.15 o 
  11   3   4        6.12        4.17      1.46 o 
  12   3   4       12.50        7.76      1.77 o 
  13   3   4        0.67       -2.15      3.30 o 
  14   3   4       12.54       14.51      5.80 o 
   0   4   4      651.07      690.25      2.85 o 
   1   4   4        9.21        8.00      0.30 o 
   2   4   4       57.05       51.82      0.37 o 
   3   4   4       60.77       63.03      0.55 o 
   4   4   4       28.60       26.25      0.48 o 
   5   4   4      165.86      158.32      0.75 o 
   6   4   4       64.73       67.17      0.61 o 
   7   4   4       31.92       29.17      0.61 o 
   8   4   4        2.27        1.14      0.54 o 
   9   4   4       16.27       15.52      1.13 o 
  10   4   4       39.52       38.36      1.36 o 
  11   4   4        0.44       -1.08      1.57 o 
  12   4   4        2.66        1.00      2.11 o 
  13   4   4       19.13       20.92      6.64 o 
   0   5   4      250.94      267.79      1.43 o 
   1   5   4      225.53      228.87      0.90 o 
   2   5   4      246.23      262.23      0.89 o 
   3   5   4      118.26      113.34      0.65 o 
   4   5   4      132.58      130.99      0.68 o 
   5   5   4       69.64       64.91      0.64 o 
   6   5   4        5.38        3.98      0.80 o 
   7   5   4        4.36        3.25      0.91 o 
   8   5   4        1.84        0.45      1.28 o 
   9   5   4       12.97       12.06      1.39 o 
  10   5   4       15.69       14.65      1.77 o 
  11   5   4       11.26       11.55      2.42 o 
  12   5   4        6.18        4.07      5.12 o 
   0   6   4      133.92      139.14      1.22 o 
   1   6   4        8.00        7.64      0.67 o 
   2   6   4       30.53       27.67      0.75 o 
   3   6   4       62.37       62.54      0.75 o 
   4   6   4       43.21       46.25      0.94 o 
   5   6   4       16.61       15.93      1.10 o 
   6   6   4        1.04        0.05      1.30 o 
   7   6   4       33.52       31.26      1.69 o 
   8   6   4       30.01       32.25      1.71 o 
   9   6   4        4.18        2.47      2.34 o 
  10   6   4        2.31        0.11      2.91 o 
  11   6   4        2.57        2.96      9.03 o 
   0   7   4       97.41      102.09      1.89 o 
   1   7   4       32.97       33.07      1.36 o 
   2   7   4       11.67        8.75      1.45 o 
   3   7   4       35.36       30.81      1.62 o 
   4   7   4        3.90        2.08      1.71 o 
   5   7   4        8.78        6.64      1.93 o 
   6   7   4       10.09        7.06      2.37 o 
   7   7   4        8.63        8.17      2.73 o 
   8   7   4       11.88       10.11      4.79 o 
   9   7   4        1.15       -1.15     13.61 o 
   0   8   4       58.04       67.07      3.78 o 
   1   8   4       13.69       11.35      2.26 o 
   2   8   4        6.87        5.60      2.52 o 
   3   8   4        6.28        6.14      2.74 o 
   4   8   4        0.42       -0.83      4.05 o 
   6   8   4        1.63       -2.82      9.77 o 
   0   9   4       17.42       18.61     11.89 o 
   1   9   4        5.43       -2.45     11.21 o 
   2   0   5      277.96      274.48      1.28 o 
   4   0   5       41.41       35.15      0.96 o 
   6   0   5      638.28      721.54      2.02 o 
   8   0   5      177.22      190.06      1.15 o 
  10   0   5       25.14       23.97      1.03 o 
  12   0   5       19.53       17.27      2.08 o 
  14   0   5        2.42       -1.78      4.87 o 
   1   1   5      133.95      127.81      0.50 o 
   2   1   5      309.63      304.69      0.99 o 
   3   1   5      956.73      990.52      1.50 o 
   4   1   5      217.66      233.50      0.73 o 
   5   1   5      330.21      353.81      0.89 o 
   6   1   5      197.46      199.37      0.70 o 
   7   1   5      341.43      340.50      1.05 o 
   8   1   5      116.56      123.63      0.72 o 
   9   1   5        7.00        6.28      0.61 o 
  10   1   5        2.01        0.69      0.62 o 
  11   1   5      128.72      147.88      1.23 o 
  12   1   5        6.19        4.17      1.52 o 
  13   1   5        2.31        1.17      2.06 o 
  14   1   5        0.88       -0.87      4.38 o 
   1   2   5     1246.75     1274.51      2.38 o 
   2   2   5      762.19      818.75      1.66 o 
   3   2   5      583.21      609.32      1.28 o 
   4   2   5     1188.32     1227.12      2.72 o 
   5   2   5      205.68      206.24      0.77 o 
   6   2   5      130.12      127.85      0.69 o 
   7   2   5      325.75      350.12      1.37 o 
   8   2   5        9.71        7.99      0.74 o 
   9   2   5       62.17       59.33      0.70 o 
  10   2   5       77.51       73.61      1.02 o 
  11   2   5        7.34        6.43      1.23 o 
  12   2   5       15.63       14.32      1.36 o 
  13   2   5        0.51       -1.48      2.45 o 
  14   2   5        3.61        0.24      6.61 o 
   1   3   5      169.52      178.72      0.54 o 
   2   3   5      268.77      270.25      0.79 o 
   3   3   5      512.24      573.09      1.55 o 
   4   3   5      396.43      422.15      1.31 o 
   5   3   5      107.54      105.87      0.67 o 
   6   3   5      124.42      131.19      0.72 o 
   7   3   5       32.30       27.27      0.56 o 
   8   3   5       46.26       43.19      0.70 o 
   9   3   5       32.33       33.02      1.03 o 
  10   3   5       56.62       62.53      1.23 o 
  11   3   5       12.67       12.08      1.43 o 
  12   3   5        9.21        9.22      2.06 o 
  13   3   5        2.71        1.87      2.81 o 
  14   3   5        3.83       -1.67     13.89 o 
   1   4   5      126.34      121.67      0.54 o 
   2   4   5       42.20       46.08      0.34 o 
   3   4   5      152.87      155.63      0.66 o 
   4   4   5      136.09      132.85      0.70 o 
   5   4   5       71.09       75.02      0.63 o 
   6   4   5       64.11       63.76      0.62 o 
   7   4   5      133.34      137.77      0.91 o 
   8   4   5       54.35       52.66      0.96 o 
   9   4   5       16.12       14.41      1.21 o 
  10   4   5       18.38       17.92      1.38 o 
  11   4   5        1.24       -0.51      1.57 o 
  12   4   5       19.89       23.16      2.13 o 
  13   4   5        1.72       -1.35      9.01 o 
   1   5   5       74.11       77.36      0.59 o 
   2   5   5       43.45       42.43      0.56 o 
   3   5   5       25.79       25.93      0.42 o 
   4   5   5       42.30       39.44      0.47 o 
   5   5   5      127.65      131.49      0.73 o 
   6   5   5       26.57       25.01      0.78 o 
   7   5   5       89.58       99.33      1.23 o 
   8   5   5       27.66       28.83      1.40 o 
   9   5   5        1.10       -0.68      1.57 o 
  10   5   5        0.63       -0.08      2.24 o 
  11   5   5        9.64       11.09      2.56 o 
  12   5   5        4.59        1.03      7.60 o 
   1   6   5       59.87       56.12      0.74 o 
   2   6   5       78.58       81.82      0.89 o 
   3   6   5       11.04        9.20      0.80 o 
   4   6   5       36.01       31.61      1.11 o 
   5   6   5       21.22       20.27      1.21 o 
   6   6   5        0.63       -0.19      1.49 o 
   7   6   5        8.59        7.34      1.58 o 
   8   6   5        5.65        4.17      2.10 o 
   9   6   5        8.50        7.91      2.49 o 
  10   6   5        3.21       -1.28      4.10 o 
  11   6   5        1.43       -2.84      9.36 o 
   1   7   5        7.75        4.97      1.28 o 
   2   7   5        9.60        8.07      1.65 o 
   3   7   5       14.47       14.80      1.61 o 
   4   7   5        4.94        3.89      1.91 o 
   5   7   5        6.90        5.45      1.88 o 
   6   7   5        1.30       -1.34      2.44 o 
   7   7   5        8.97        5.97      3.11 o 
   8   7   5        0.53       -3.60      8.14 o 
   9   7   5        2.63       -2.75      9.28 o 
   1   8   5        2.82        1.19      2.53 o 
   2   8   5       11.95        9.12      2.44 o 
   3   8   5        0.28       -1.31      4.10 o 
   4   8   5       13.46       13.40      3.17 o 
   5   8   5        4.48        4.62     12.75 o 
   0   0   6      155.35      169.33      1.77 o 
   2   0   6      867.62      866.62      3.81 o 
   4   0   6      229.51      239.23      1.23 o 
   6   0   6       93.76       88.69      0.81 o 
   8   0   6      103.38      111.66      1.02 o 
  10   0   6      127.14      136.67      1.61 o 
  12   0   6       13.63       11.61      2.21 o 
  14   0   6       10.22        4.24      5.25 o 
   0   1   6     1695.68     1596.96      6.58 o 
   1   1   6     1195.49     1161.34      3.71 o 
   2   1   6     1198.57     1195.42      3.84 o 
   3   1   6       35.86       37.94      0.33 o 
   4   1   6     1238.54     1303.21      2.07 o 
   5   1   6       37.63       38.15      0.37 o 
   6   1   6       71.44       63.53      0.49 o 
   7   1   6       93.49       86.41      0.61 o 
   8   1   6       66.52       76.87      0.70 o 
   9   1   6        1.82        0.48      0.70 o 
  10   1   6        0.67       -0.16      0.93 o 
  11   1   6        0.30       -0.32      1.22 o 
  12   1   6       12.32       11.49      1.59 o 
  13   1   6        1.25       -0.16      2.27 o 
  14   1   6        1.25       -3.23      4.62 o 
   0   2   6      853.45      963.58      3.01 o 
   1   2   6      256.97      260.47      0.65 o 
   2   2   6      442.43      455.85      0.97 o 
   3   2   6     1025.02     1079.64      2.33 o 
   4   2   6      280.96      257.90      0.72 o 
   5   2   6       43.92       34.46      0.41 o 
   6   2   6      269.75      281.62      0.88 o 
   7   2   6       25.94       23.14      0.54 o 
   8   2   6      160.64      165.36      0.88 o 
   9   2   6       45.98       48.88      0.87 o 
  10   2   6       14.34       12.95      0.92 o 
  11   2   6        2.36        2.33      1.38 o 
  12   2   6        1.74        0.14      1.67 o 
  13   2   6        4.98        3.66      2.40 o 
  14   2   6        1.48       -1.70     11.68 o 
   0   3   6      205.03      226.57      0.82 o 
   1   3   6      154.08      160.68      0.62 o 
   2   3   6      253.41      246.08      0.85 o 
   3   3   6      280.40      289.24      0.93 o 
   4   3   6      121.40      128.82      0.58 o 
   5   3   6       64.24       64.95      0.54 o 
   6   3   6       43.94       43.67      0.61 o 
   7   3   6       54.27       47.72      0.70 o 
   8   3   6      116.16      130.29      0.93 o 
   9   3   6       24.17       25.05      1.06 o 
  10   3   6       13.57       10.94      1.38 o 
  11   3   6        3.17        2.55      1.62 o 
  12   3   6       16.41       19.03      2.02 o 
  13   3   6        0.91       -1.75      5.03 o 
  14   3   6        1.83       -3.91     13.08 o 
   0   4   6      160.11      145.47      0.90 o 
   1   4   6       50.45       42.45      0.41 o 
   2   4   6      217.83      210.52      0.73 o 
   3   4   6       69.49       64.20      0.55 o 
   4   4   6        4.94        4.26      0.53 o 
   5   4   6       61.89       60.92      0.63 o 
   6   4   6       42.80       42.54      0.61 o 
   7   4   6      102.38      107.17      0.92 o 
   8   4   6       41.35       35.64      1.08 o 
   9   4   6       27.35       27.20      1.32 o 
  10   4   6       12.92       12.11      1.55 o 
  11   4   6       14.86       15.03      1.98 o 
  12   4   6        3.64        4.18      2.55 o 
  13   4   6        4.26        1.43      6.88 o 
   0   5   6       99.51      111.14      1.08 o 
   1   5   6        7.45        6.69      0.43 o 
   2   5   6      255.97      269.54      1.09 o 
   3   5   6       40.54       39.38      0.57 o 
   4   5   6      130.23      135.52      0.81 o 
   5   5   6        1.97        2.28      0.73 o 
   6   5   6       35.91       36.22      0.80 o 
   7   5   6        9.19        8.72      1.08 o 
   8   5   6       10.33        8.61      1.48 o 
   9   5   6        9.04        6.97      1.73 o 
  10   5   6        3.68        2.05      2.01 o 
  11   5   6        0.84       -0.86      3.43 o 
  12   5   6        6.30        1.53      7.41 o 
   0   6   6       18.54       16.51      1.09 o 
   1   6   6       26.28       26.03      0.74 o 
   2   6   6       44.50       45.39      0.72 o 
   3   6   6       38.96       36.09      0.88 o 
   4   6   6        6.68        6.16      1.03 o 
   5   6   6       49.01       44.11      1.19 o 
   6   6   6       29.45       30.76      1.22 o 
   7   6   6        8.70        7.61      1.83 o 
   8   6   6        0.86       -0.98      2.22 o 
   9   6   6        1.61       -1.64      3.05 o 
  10   6   6       12.24       13.59      4.32 o 
   0   7   6       88.24       92.50      1.97 o 
   1   7   6        3.31        2.04      1.61 o 
   2   7   6       20.68       18.78      1.70 o 
   3   7   6        8.66        7.35      1.57 o 
   4   7   6       12.83       11.32      1.85 o 
   5   7   6       17.37       20.33      1.91 o 
   6   7   6        7.82        6.61      2.18 o 
   7   7   6        0.60       -2.67      4.29 o 
   8   7   6        2.96        0.31      7.12 o 
   0   8   6       14.50       13.71      3.82 o 
   1   8   6        0.14       -1.99      2.81 o 
   2   8   6        4.99        2.81      2.78 o 
   3   8   6        6.66        3.26      2.99 o 
   4   8   6        4.69        4.27      5.31 o 
   5   8   6        1.72       -3.90      8.28 o 
   2   0   7       66.97       81.93      0.89 o 
   4   0   7      416.38      450.48      2.57 o 
   6   0   7      363.72      364.30      2.00 o 
   8   0   7      247.92      245.88      1.55 o 
  10   0   7       18.89       18.51      1.49 o 
  12   0   7        3.60        0.17      2.29 o 
  14   0   7       15.14       12.92      5.36 o 
   1   1   7      404.58      427.95      1.33 o 
   2   1   7      130.05      139.46      0.70 o 
   3   1   7      415.49      428.48      1.42 o 
   4   1   7       66.52       69.71      0.56 o 
   5   1   7       49.89       49.03      0.45 o 
   6   1   7       14.90       15.79      0.43 o 
   7   1   7       14.60       13.03      0.52 o 
   8   1   7        9.21        8.87      0.66 o 
   9   1   7      180.33      197.22      1.08 o 
  10   1   7       56.47       59.98      1.11 o 
  11   1   7       11.69       11.27      1.30 o 
  12   1   7        1.19       -1.26      1.69 o 
  13   1   7        1.67       -1.31      2.39 o 
  14   1   7        0.61       -3.29      6.99 o 
   1   2   7      476.41      492.17      1.38 o 
   2   2   7      204.19      222.26      0.71 o 
   3   2   7       83.83       72.65      0.49 o 
   4   2   7      198.08      187.20      0.69 o 
   5   2   7        7.18        7.17      0.37 o 
   6   2   7       21.24       20.55      0.51 o 
   7   2   7      198.20      215.92      1.09 o 
   8   2   7      229.31      246.13      1.23 o 
   9   2   7       57.52       62.74      0.93 o 
  10   2   7        1.43        0.68      1.15 o 
  11   2   7        4.49        3.18      1.55 o 
  12   2   7       22.03       21.49      1.85 o 
  13   2   7        1.98       -0.99      4.32 o 
   1   3   7       49.69       52.35      0.38 o 
   2   3   7       84.16       88.67      0.48 o 
   3   3   7       10.66        9.55      0.42 o 
   4   3   7      152.34      144.61      0.62 o 
   5   3   7      139.45      144.31      0.74 o 
   6   3   7      302.03      309.51      1.21 o 
   7   3   7       56.67       56.21      0.59 o 
   8   3   7       59.26       63.91      0.81 o 
   9   3   7       18.55       15.12      1.07 o 
  10   3   7       53.81       58.32      1.39 o 
  11   3   7        1.45        0.82      1.93 o 
  12   3   7       16.29       16.89      2.18 o 
  13   3   7        0.63       -3.60      5.84 o 
   1   4   7      156.16      147.86      0.66 o 
   2   4   7       74.84       76.08      0.51 o 
   3   4   7      199.60      216.94      0.87 o 
   4   4   7      419.90      429.64      1.22 o 
   5   4   7      377.52      394.91      1.41 o 
   6   4   7       55.42       52.96      0.69 o 
   7   4   7       63.91       66.05      0.84 o 
   8   4   7        6.43        5.21      1.17 o 
   9   4   7        3.68        0.57      1.33 o 
  10   4   7        4.83        3.32      1.71 o 
  11   4   7        0.14       -1.11      2.11 o 
  12   4   7        4.61        2.74      3.40 o 
  13   4   7        1.90       -0.84      7.24 o 
   1   5   7       80.97       81.18      0.60 o 
   2   5   7       68.34       64.50      0.63 o 
   3   5   7        2.61        1.66      0.66 o 
   4   5   7       20.27       21.59      0.80 o 
   5   5   7       54.75       56.10      0.82 o 
   6   5   7        7.19        7.36      1.03 o 
   7   5   7       72.06       70.74      1.21 o 
   8   5   7        8.25        7.39      1.79 o 
   9   5   7       10.73        9.73      1.90 o 
  10   5   7        0.72       -0.86      2.17 o 
  11   5   7        0.89       -1.88      4.84 o 
  12   5   7        3.92        5.78     11.50 o 
   1   6   7        5.37        3.30      0.92 o 
   2   6   7       29.82       29.67      1.03 o 
   3   6   7        3.98        1.61      1.07 o 
   4   6   7       17.16       18.07      1.18 o 
   5   6   7        3.24        0.14      1.31 o 
   6   6   7        3.59        1.35      1.47 o 
   7   6   7        7.57        4.14      2.06 o 
   8   6   7        2.26        0.98      2.58 o 
   9   6   7        0.76       -0.94      6.88 o 
  10   6   7        9.15        7.98      5.62 o 
   1   7   7        4.84        2.99      1.53 o 
   2   7   7        8.16        9.01      1.68 o 
   3   7   7        0.31        0.33      2.05 o 
   4   7   7        4.22        2.54      2.02 o 
   5   7   7        3.22        3.59      2.14 o 
   6   7   7        0.89       -1.42      2.81 o 
   7   7   7        4.71        2.70      4.04 o 
   8   7   7        0.38       -0.24      7.02 o 
   1   8   7        4.86        0.83      2.56 o 
   2   8   7       29.57       36.82      3.38 o 
   3   8   7        9.12       10.43      3.31 o 
   4   8   7        1.19       -1.44      6.33 o 
   5   8   7        3.14        0.95      6.67 o 
   0   0   8       65.48       72.36      1.43 o 
   2   0   8      580.34      583.68      2.67 o 
   4   0   8      296.15      298.66      2.53 o 
   6   0   8       30.34       31.11      0.87 o 
   8   0   8       79.46       77.36      1.16 o 
  10   0   8       37.21       33.80      1.70 o 
  12   0   8        3.10        1.80      2.90 o 
  14   0   8        1.77       -2.00      6.96 o 
   0   1   8      534.46      533.69      2.79 o 
   1   1   8      222.07      213.94      0.83 o 
   2   1   8     1070.47     1140.38      4.49 o 
   3   1   8      226.19      232.39      1.00 o 
   4   1   8       30.27       27.68      0.35 o 
   5   1   8       44.17       48.08      0.50 o 
   6   1   8       41.39       37.42      0.56 o 
   7   1   8       68.80       75.86      0.71 o 
   8   1   8       60.33       58.80      0.66 o 
   9   1   8       27.46       28.93      0.87 o 
  10   1   8       21.15       18.28      1.24 o 
  11   1   8        8.67        6.96      1.50 o 
  12   1   8        0.79       -0.66      1.98 o 
  13   1   8       22.54       30.15      2.98 o 
  14   1   8        4.34        2.05      6.80 o 
   0   2   8      502.72      498.38      1.43 o 
   1   2   8      331.12      341.80      1.22 o 
   2   2   8      110.50      101.06      0.51 o 
   3   2   8      204.99      218.81      0.82 o 
   4   2   8      216.21      220.60      0.97 o 
   5   2   8       97.21      108.08      0.65 o 
   6   2   8        8.75        7.60      0.50 o 
   7   2   8       40.70       45.76      0.66 o 
   8   2   8       78.99       78.87      0.84 o 
   9   2   8       35.82       32.79      1.18 o 
  10   2   8       87.52       98.43      1.30 o 
  11   2   8        4.48        4.51      1.55 o 
  12   2   8        0.53        0.18      2.09 o 
  13   2   8        6.99        3.91      3.70 o 
   0   3   8      322.23      331.57      1.50 o 
   1   3   8       60.00       64.58      0.46 o 
   2   3   8      176.49      167.05      0.71 o 
   3   3   8       64.05       62.47      0.52 o 
   4   3   8      151.48      150.98      0.72 o 
   5   3   8       86.15       98.55      0.75 o 
   6   3   8      273.18      302.98      1.25 o 
   7   3   8       55.27       55.17      0.65 o 
   8   3   8       10.60        8.51      0.89 o 
   9   3   8       29.67       28.70      1.30 o 
  10   3   8       13.83       14.13      1.42 o 
  11   3   8        4.68        2.95      1.67 o 
  12   3   8       10.37        9.66      2.16 o 
  13   3   8        0.59       -1.55      6.41 o 
   0   4   8      660.46      671.85      3.62 o 
   1   4   8      338.56      359.68      1.03 o 
   2   4   8       47.48       44.93      0.46 o 
   3   4   8        2.27        1.93      0.30 o 
   4   4   8       13.45       12.99      0.43 o 
   5   4   8       55.90       49.03      0.66 o 
   6   4   8       29.55       27.63      0.79 o 
   7   4   8       39.34       41.02      0.95 o 
   8   4   8        8.44        6.72      1.28 o 
   9   4   8       13.27       11.71      1.49 o 
  10   4   8        5.37        6.10      1.61 o 
  11   4   8       13.01       10.85      2.17 o 
  12   4   8        1.18       -1.49      3.83 o 
   0   5   8      106.40      107.36      0.86 o 
   1   5   8       24.98       20.91      0.63 o 
   2   5   8       88.68       98.43      0.71 o 
   3   5   8        4.24        3.22      0.72 o 
   4   5   8      146.32      159.59      0.93 o 
   5   5   8      135.81      139.00      1.08 o 
   6   5   8       40.56       39.91      1.23 o 
   7   5   8       26.45       23.30      1.41 o 
   8   5   8       14.63       16.74      1.80 o 
   9   5   8        6.42        4.57      1.91 o 
  10   5   8        4.49        2.69      2.65 o 
  11   5   8        2.07       -0.27      4.77 o 
   0   6   8       64.04       70.46      1.64 o 
   1   6   8       15.99       15.18      1.11 o 
   2   6   8       34.00       33.22      1.18 o 
   3   6   8        4.88        3.94      1.21 o 
   4   6   8       12.09       11.62      1.23 o 
   5   6   8        2.44        0.97      1.42 o 
   6   6   8        4.19        1.25      1.51 o 
   7   6   8        3.64        2.26      2.27 o 
   8   6   8        6.65        7.70      2.85 o 
   9   6   8        0.73       -3.11      5.92 o 
  10   6   8        1.11       -1.89      7.31 o 
   0   7   8       19.52       24.17      2.17 o 
   1   7   8        0.17       -1.22      1.77 o 
   2   7   8       23.90       24.95      1.73 o 
   3   7   8       32.03       40.71      1.97 o 
   4   7   8        1.38       -0.11      2.28 o 
   5   7   8        1.08       -1.86      2.69 o 
   6   7   8        9.30       10.30      3.54 o 
   7   7   8        5.29        4.80      6.70 o 
   8   7   8        0.55       -1.48     10.65 o 
   0   8   8       27.20       27.67      5.66 o 
   1   8   8        8.72        6.51      3.19 o 
   2   8   8        1.06       -2.23      3.76 o 
   3   8   8        0.56       -1.49      5.31 o 
   4   8   8        3.17       -0.03      6.68 o 
   5   8   8       10.36       10.04     11.01 o 
   2   0   9        2.20        2.49      0.68 o 
   4   0   9      213.29      209.95      1.42 o 
   6   0   9       66.93       58.47      1.29 o 
   8   0   9      175.92      183.96      1.41 o 
  10   0   9       49.70       54.02      1.96 o 
  12   0   9       25.90       28.27      2.99 o 
   1   1   9       37.42       38.64      0.39 o 
   2   1   9        8.40        9.55      0.36 o 
   3   1   9      116.50      116.94      0.70 o 
   4   1   9      127.68      132.87      0.65 o 
   5   1   9      148.14      153.96      0.86 o 
   6   1   9       77.72       81.24      0.77 o 
   7   1   9       77.26       77.68      0.73 o 
   8   1   9       44.17       43.36      0.71 o 
   9   1   9       18.26       19.22      1.13 o 
  10   1   9       22.34       22.44      1.28 o 
  11   1   9        5.71        4.49      1.63 o 
  12   1   9        0.47       -0.90      2.27 o 
  13   1   9        0.80        0.09      4.68 o 
   1   2   9       29.10       29.69      0.37 o 
   2   2   9      105.40      111.47      0.57 o 
   3   2   9        1.40        1.81      0.34 o 
   4   2   9       98.86      102.95      0.62 o 
   5   2   9       97.43       94.48      0.68 o 
   6   2   9      426.70      450.13      1.55 o 
   7   2   9        0.21       -0.09      0.79 o 
   8   2   9        5.01        3.84      0.95 o 
   9   2   9        1.44       -0.09      1.16 o 
  10   2   9       15.86       16.27      1.34 o 
  11   2   9        2.40        4.26      1.99 o 
  12   2   9        9.07        9.24      2.10 o 
  13   2   9        8.02        4.66      6.40 o 
   1   3   9      126.55      129.40      0.71 o 
   2   3   9      336.94      327.86      1.10 o 
   3   3   9       44.08       42.67      0.51 o 
   4   3   9      339.71      355.38      1.11 o 
   5   3   9       32.02       30.21      0.61 o 
   6   3   9      107.45      113.10      0.92 o 
   7   3   9      123.95      130.29      1.07 o 
   8   3   9       44.24       43.25      1.17 o 
   9   3   9       35.95       35.48      1.44 o 
  10   3   9       33.52       35.62      1.63 o 
  11   3   9        9.60        8.07      1.74 o 
  12   3   9       12.60       11.09      2.24 o 
  13   3   9        2.37        1.47      9.79 o 
   1   4   9      109.96      102.80      0.66 o 
   2   4   9      102.47      115.92      0.75 o 
   3   4   9       62.21       57.86      0.67 o 
   4   4   9        6.13        4.89      0.68 o 
   5   4   9       47.68       47.88      0.87 o 
   6   4   9      146.00      164.83      1.32 o 
   7   4   9       30.53       31.72      1.28 o 
   8   4   9        0.52       -1.31      1.55 o 
   9   4   9        7.59        6.04      1.66 o 
  10   4   9        0.96       -1.74      2.05 o 
  11   4   9        0.36       -1.95      2.88 o 
  12   4   9       13.39       16.68      4.94 o 
   1   5   9       52.58       47.40      0.67 o 
   2   5   9       21.58       19.35      0.73 o 
   3   5   9        9.11        7.52      0.53 o 
   4   5   9        2.56        0.67      1.00 o 
   5   5   9       23.57       21.64      1.13 o 
   6   5   9        9.46        7.30      1.25 o 
   7   5   9        3.96        1.99      1.46 o 
   8   5   9        2.09       -0.09      2.04 o 
   9   5   9       17.13       16.47      2.11 o 
  10   5   9        8.72        6.74      3.27 o 
  11   5   9        1.58        1.03      6.96 o 
   1   6   9        5.48        5.00      1.32 o 
   2   6   9        9.69       10.27      1.36 o 
   3   6   9        3.68        1.97      1.37 o 
   4   6   9        8.61        8.72      1.39 o 
   5   6   9        4.15        1.84      1.53 o 
   6   6   9        2.16       -0.22      1.92 o 
   7   6   9        8.79        7.65      2.27 o 
   8   6   9        8.24        7.12      3.47 o 
   9   6   9        3.79        4.17      5.92 o 
   1   7   9       20.15       21.26      1.77 o 
   2   7   9        2.89       -0.86      1.83 o 
   3   7   9        7.61        7.25      2.08 o 
   4   7   9        5.15        4.33      2.19 o 
   5   7   9        0.95       -1.69      3.40 o 
   6   7   9        2.46        1.12      4.48 o 
   7   7   9        0.98       -4.39     10.09 o 
   1   8   9        3.42       -0.62      4.54 o 
   2   8   9       17.32       15.26      4.11 o 
   3   8   9        1.12        0.40      6.17 o 
   0   0  10      837.26      815.42      4.33 o 
   2   0  10      421.54      385.57      2.01 o 
   4   0  10      329.88      324.93      1.93 o 
   6   0  10      334.87      337.46      2.76 o 
   8   0  10       18.41       14.55      1.49 o 
  10   0  10       73.38       87.25      2.07 o 
  12   0  10       15.63       15.40      2.73 o 
   0   1  10       25.31       26.83      0.59 o 
   1   1  10      148.37      153.59      0.79 o 
   2   1  10       64.95       65.71      0.47 o 
   3   1  10      204.08      204.04      1.01 o 
   4   1  10       55.83       54.12      0.57 o 
   5   1  10       94.86       98.10      0.78 o 
   6   1  10      145.25      146.82      0.87 o 
   7   1  10       78.89       87.91      0.97 o 
   8   1  10       25.99       25.60      0.90 o 
   9   1  10        4.99        3.49      1.36 o 
  10   1  10        2.45        0.21      1.49 o 
  11   1  10        0.77        0.26      1.81 o 
  12   1  10        5.81        5.01      2.41 o 
  13   1  10       17.57       15.00      5.50 o 
   0   2  10      199.43      199.89      1.28 o 
   1   2  10      205.59      209.15      1.02 o 
   2   2  10      117.22      110.06      0.65 o 
   3   2  10       46.95       46.38      0.47 o 
   4   2  10      228.65      238.57      1.22 o 
   5   2  10       91.93       97.36      0.71 o 
   6   2  10       34.03       30.96      0.63 o 
   7   2  10        8.76        7.82      0.80 o 
   8   2  10       83.59       91.02      1.15 o 
   9   2  10        4.73        5.04      1.35 o 
  10   2  10        5.47        1.79      1.69 o 
  11   2  10        2.51        0.10      1.89 o 
  12   2  10        0.92        0.16      3.12 o 
   0   3  10       12.63        9.86      0.65 o 
   1   3  10       26.50       26.82      0.57 o 
   2   3  10      105.33      106.43      0.79 o 
   3   3  10       73.82       77.31      0.70 o 
   4   3  10      320.84      337.41      1.19 o 
   5   3  10        2.41        1.81      0.66 o 
   6   3  10       90.05       91.16      0.89 o 
   7   3  10        1.23        0.65      1.15 o 
   8   3  10       16.64       14.12      1.29 o 
   9   3  10        6.93        4.74      1.55 o 
  10   3  10        6.59        5.06      1.87 o 
  11   3  10        1.54       -0.99      2.29 o 
  12   3  10        2.70        0.95      4.97 o 
   0   4  10      206.61      229.50      1.47 o 
   1   4  10      242.39      264.63      1.08 o 
   2   4  10        6.09        4.80      0.67 o 
   3   4  10       73.28       57.98      0.77 o 
   4   4  10        3.11        2.13      0.81 o 
   5   4  10       49.02       48.10      0.98 o 
   6   4  10       10.44        7.94      1.17 o 
   7   4  10       14.78       12.14      1.42 o 
   8   4  10        0.29       -0.66      1.86 o 
   9   4  10        3.31        0.92      1.92 o 
  10   4  10        1.75        0.97      2.45 o 
  11   4  10        2.48        2.29      4.27 o 
  12   4  10        0.27       -3.01     10.98 o 
   0   5  10       44.38       55.39      1.25 o 
   1   5  10        3.02        1.99      0.89 o 
   2   5  10       28.35       25.78      0.91 o 
   3   5  10       24.41       23.35      1.06 o 
   4   5  10        5.98        3.61      1.16 o 
   5   5  10        6.73        4.98      1.22 o 
   6   5  10       42.64       46.35      1.27 o 
   7   5  10       10.45        4.83      1.56 o 
   8   5  10        8.64        6.82      2.18 o 
   9   5  10        1.30        0.07      3.14 o 
  10   5  10        9.84       11.29      4.38 o 
   0   6  10      133.21      146.82      2.11 o 
   1   6  10        0.51       -0.26      1.45 o 
   2   6  10       28.79       31.18      1.53 o 
   3   6  10        7.19        4.25      1.65 o 
   4   6  10       13.72       12.65      1.61 o 
   5   6  10        6.39        4.33      1.86 o 
   6   6  10        8.75        6.03      2.20 o 
   7   6  10        6.63        3.17      2.60 o 
   8   6  10        5.49        2.41      5.51 o 
   9   6  10        6.96        4.17      6.52 o 
   0   7  10       18.91       18.16      3.11 o 
   1   7  10       12.53       14.02      2.09 o 
   2   7  10        1.94       -0.02      2.04 o 
   3   7  10       22.08       26.29      2.97 o 
   4   7  10        0.45       -0.87      3.46 o 
   5   7  10        3.17        1.82      4.33 o 
   6   7  10        0.06       -0.68     10.07 o 
   2   8  10        6.57        7.74     12.12 o 
   2   0  11       97.77       92.95      0.96 o 
   4   0  11      109.43      120.95      1.52 o 
   6   0  11       43.42       50.74      1.36 o 
   8   0  11      177.86      200.66      2.17 o 
  10   0  11       55.80       62.72      2.34 o 
  12   0  11       16.64       14.29      4.46 o 
   1   1  11        7.00        6.17      0.45 o 
   2   1  11      133.65      128.55      0.83 o 
   3   1  11       80.77       86.80      0.74 o 
   4   1  11      166.90      175.27      1.06 o 
   5   1  11      119.86      118.38      1.11 o 
   6   1  11       42.46       37.24      0.78 o 
   7   1  11       22.01       23.93      0.77 o 
   8   1  11       59.52       56.41      1.15 o 
   9   1  11       45.46       46.39      1.33 o 
  10   1  11        0.45       -1.23      1.62 o 
  11   1  11        3.81        1.57      1.94 o 
  12   1  11        1.25       -0.06      4.92 o 
  13   1  11        2.15       -2.79      6.02 o 
   1   2  11       76.50       76.70      0.54 o 
   2   2  11       12.07       10.21      0.50 o 
   3   2  11       44.44       47.99      0.58 o 
   4   2  11       20.00       18.12      0.59 o 
   5   2  11      119.28      123.92      0.93 o 
   6   2  11       61.16       55.98      0.83 o 
   7   2  11       56.39       55.45      0.95 o 
   8   2  11        8.01        6.01      1.12 o 
   9   2  11        4.38        3.47      1.65 o 
  10   2  11        5.12        5.40      1.98 o 
  11   2  11       13.25       12.98      2.35 o 
  12   2  11        2.07       -1.06      4.68 o 
   1   3  11      106.48      103.69      0.76 o 
   2   3  11        8.00        5.24      0.61 o 
   3   3  11       32.66       32.45      0.64 o 
   4   3  11       73.68       75.82      0.88 o 
   5   3  11        9.52        9.41      0.77 o 
   6   3  11       15.67       14.15      0.97 o 
   7   3  11        4.43        1.39      1.15 o 
   8   3  11       32.89       31.72      1.38 o 
   9   3  11        3.62        0.99      1.55 o 
  10   3  11        6.87        4.64      2.23 o 
  11   3  11        5.28        4.66      3.20 o 
  12   3  11        0.25        2.31     14.35 o 
   1   4  11       91.55       92.81      0.84 o 
   2   4  11       96.76       94.34      0.85 o 
   3   4  11       30.50       31.75      0.84 o 
   4   4  11       40.41       34.75      0.95 o 
   5   4  11       51.96       55.17      1.17 o 
   6   4  11        3.67        4.15      1.29 o 
   7   4  11       23.83       23.28      1.48 o 
   8   4  11        3.96        1.55      1.81 o 
   9   4  11       21.73       22.98      2.02 o 
  10   4  11       11.54       13.75      3.05 o 
  11   4  11        3.98        0.13      4.53 o 
   1   5  11        3.45        1.62      1.11 o 
   2   5  11       17.02       13.23      1.14 o 
   3   5  11        6.13        6.14      1.14 o 
   4   5  11       21.57       22.05      1.29 o 
   5   5  11       36.59       41.95      1.32 o 
   6   5  11        7.83        6.38      1.54 o 
   7   5  11        4.77        1.80      1.77 o 
   8   5  11       24.87       24.85      2.21 o 
   9   5  11        7.50        5.03      3.01 o 
  10   5  11        2.21        1.29      6.25 o 
   1   6  11       16.04       16.44      1.54 o 
   2   6  11       23.93       23.96      1.67 o 
   3   6  11        2.12        0.54      1.73 o 
   4   6  11        0.16       -1.40      1.98 o 
   5   6  11        3.59        0.58      2.33 o 
   6   6  11        1.77        0.27      2.94 o 
   7   6  11        7.98       10.36      4.04 o 
   8   6  11        0.99       -1.90      6.34 o 
   1   7  11       36.22       48.49      2.75 o 
   2   7  11        0.93       -1.18      2.76 o 
   3   7  11        8.15        7.95      3.78 o 
   4   7  11        9.74       13.79      4.04 o 
   5   7  11        1.60       -2.03      5.62 o 
   0   0  12     1001.66     1037.73      7.30 o 
   2   0  12      336.42      332.83      1.98 o 
   4   0  12       58.79       55.41      0.94 o 
   6   0  12      179.73      182.33      2.02 o 
   8   0  12       75.99       81.47      2.24 o 
  10   0  12       16.84       19.26      2.60 o 
  12   0  12       28.47       44.06      9.44 o 
   0   1  12      126.30      123.76      1.21 o 
   1   1  12        9.38        8.27      0.57 o 
   2   1  12      124.64      122.46      0.68 o 
   3   1  12      122.52      111.99      0.88 o 
   4   1  12      123.57      126.95      0.99 o 
   5   1  12       83.75       88.11      0.82 o 
   6   1  12       10.61        8.93      1.11 o 
   7   1  12        8.60        5.98      1.09 o 
   8   1  12       23.28       19.61      1.52 o 
   9   1  12        0.69       -0.41      1.77 o 
  10   1  12       32.39       35.50      2.15 o 
  11   1  12        6.82        6.37      2.33 o 
  12   1  12        0.36       -2.29      6.36 o 
   0   2  12      371.63      367.57      2.56 o 
   1   2  12        1.43        0.95      0.56 o 
   2   2  12       98.73       99.30      0.75 o 
   3   2  12      109.36      113.70      0.83 o 
   4   2  12       62.82       60.44      0.74 o 
   5   2  12        7.34        7.50      0.83 o 
   6   2  12        5.47        3.82      0.84 o 
   7   2  12        0.48       -0.95      1.05 o 
   8   2  12        5.84        2.88      1.27 o 
   9   2  12        9.34        7.19      1.79 o 
  10   2  12        6.04        6.51      1.98 o 
  11   2  12        1.08       -0.67      3.67 o 
  12   2  12        1.88       -0.46      6.57 o 
   0   3  12      154.23      163.06      1.27 o 
   1   3  12       11.26       11.72      0.50 o 
   2   3  12       68.24       63.66      0.79 o 
   3   3  12       19.54       18.71      0.78 o 
   4   3  12       52.87       51.55      0.96 o 
   5   3  12       29.52       24.78      0.92 o 
   6   3  12       23.75       23.88      1.20 o 
   7   3  12        1.99        0.85      1.32 o 
   8   3  12       11.17        7.56      1.60 o 
   9   3  12        4.97        3.65      1.97 o 
  10   3  12        0.43       -2.30      2.45 o 
  11   3  12        1.62        0.70      4.19 o 
   0   4  12       36.57       40.78      1.24 o 
   1   4  12        3.78        3.50      0.96 o 
   2   4  12       24.79       26.78      1.03 o 
   3   4  12       28.62       25.63      1.15 o 
   4   4  12       25.11       24.34      1.18 o 
   5   4  12        7.06        5.30      1.38 o 
   6   4  12        4.17        3.14      1.48 o 
   7   4  12        4.23        2.06      1.66 o 
   8   4  12        2.02        2.55      1.96 o 
   9   4  12       14.82       13.73      2.82 o 
  10   4  12        2.96        1.13      3.97 o 
   0   5  12       25.03       26.97      1.83 o 
   1   5  12        6.72        4.50      1.18 o 
   2   5  12        9.44        9.06      1.23 o 
   3   5  12       40.10       41.58      1.33 o 
   4   5  12       28.24       28.97      1.43 o 
   5   5  12        0.97        0.43      1.47 o 
   6   5  12        3.04        0.41      1.84 o 
   7   5  12        7.99        8.02      1.99 o 
   8   5  12        7.04        4.90      2.82 o 
   9   5  12       19.99       31.51      4.83 o 
   0   6  12      118.03      142.90      2.71 o 
   1   6  12        7.71       10.66      1.83 o 
   2   6  12       21.48       24.13      1.77 o 
   3   6  12       38.49       39.94      1.98 o 
   4   6  12       10.04        8.64      2.20 o 
   5   6  12        1.87       -0.97      3.06 o 
   6   6  12       16.91       15.38      3.78 o 
   7   6  12       14.79       12.53      5.78 o 
   8   6  12        8.81        3.14     12.69 o 
   0   7  12        2.81        4.54     13.94 o 
   1   7  12       25.54       29.52      4.43 o 
   2   7  12        0.16       -1.93     12.96 o 
   3   7  12        1.18       -0.58      4.82 o 
   4   7  12        0.24       -2.29      5.65 o 
   5   7  12       10.98        9.57     11.57 o 
   2   0  13        5.37        6.75      0.75 o 
   4   0  13        3.16        3.53      1.05 o 
   6   0  13       18.99       19.21      1.91 o 
   8   0  13        3.26       -0.33      2.35 o 
  10   0  13       20.96       16.09      2.85 o 
   1   1  13      203.79      212.88      1.19 o 
   2   1  13       20.97       18.50      0.55 o 
   3   1  13       70.48       70.65      0.78 o 
   4   1  13       47.39       48.64      0.85 o 
   5   1  13       73.88       84.64      1.13 o 
   6   1  13       30.93       26.67      1.01 o 
   7   1  13       17.17       15.63      1.49 o 
   8   1  13        6.04        4.98      1.67 o 
   9   1  13        0.02       -0.85      1.98 o 
  10   1  13        0.48       -1.10      2.34 o 
  11   1  13       16.65       15.76      4.30 o 
  12   1  13       24.72       39.09     12.54 o 
   1   2  13       77.23       72.81      0.82 o 
   2   2  13      314.33      329.50      1.56 o 
   3   2  13       48.07       43.04      0.76 o 
   4   2  13        9.74        5.69      0.93 o 
   5   2  13        0.69        0.50      1.12 o 
   6   2  13        4.25        3.67      1.27 o 
   7   2  13       11.44        9.08      1.42 o 
   8   2  13        0.08       -1.63      1.93 o 
   9   2  13        3.77        0.82      2.07 o 
  10   2  13        4.74        3.71      2.69 o 
  11   2  13        5.32        0.56      3.52 o 
  12   2  13        0.83       -0.78     14.40 o 
   1   3  13       21.16       20.78      0.65 o 
   2   3  13       29.83       27.20      0.87 o 
   3   3  13       13.16       11.17      0.98 o 
   4   3  13       90.12       97.53      1.29 o 
   5   3  13        0.55       -1.26      1.37 o 
   6   3  13       14.03       15.51      1.49 o 
   7   3  13       11.61        9.26      1.46 o 
   8   3  13       40.85       43.33      1.75 o 
   9   3  13        1.67       -0.05      2.22 o 
  10   3  13        7.77        6.88      2.96 o 
  11   3  13        5.34        6.78      6.38 o 
   1   4  13        2.55       -0.31      1.29 o 
   2   4  13        8.75        6.38      1.29 o 
   3   4  13       27.91       28.99      1.28 o 
   4   4  13        6.20        5.34      1.37 o 
   5   4  13        0.60       -0.11      1.51 o 
   6   4  13       75.38       83.55      1.74 o 
   7   4  13       11.01        9.22      2.03 o 
   8   4  13        1.19       -0.63      2.23 o 
   9   4  13        4.97        2.99      3.40 o 
  10   4  13        1.18       -4.21      7.84 o 
   1   5  13        5.42        5.39      1.34 o 
   2   5  13       10.24       10.16      1.38 o 
   3   5  13        3.02        1.19      1.45 o 
   4   5  13        4.20        4.54      1.63 o 
   5   5  13       41.02       48.93      1.83 o 
   6   5  13        1.55        0.18      2.30 o 
   7   5  13        4.43        2.92      2.89 o 
   8   5  13        3.41        0.75      3.59 o 
   9   5  13        4.25        4.95      7.97 o 
   1   6  13        7.25        6.44      2.07 o 
   2   6  13        6.46        4.35      2.08 o 
   3   6  13        4.74        6.66      2.68 o 
   4   6  13        9.19        8.79      3.44 o 
   5   6  13       35.01       46.79      4.16 o 
   6   6  13        0.12       -2.72      5.96 o 
   7   6  13        7.93        0.72     10.42 o 
   2   7  13        8.91       11.96     13.62 o 
   0   0  14      435.88      443.55      6.42 o 
   2   0  14      127.94      140.50      1.94 o 
   4   0  14       88.71       87.14      1.56 o 
   6   0  14        8.90        6.55      1.91 o 
   8   0  14       58.62       66.57      2.53 o 
  10   0  14       46.60       55.42      4.52 o 
   0   1  14       90.03       87.01      1.25 o 
   1   1  14       10.53        9.68      0.66 o 
   2   1  14       49.37       48.50      0.67 o 
   3   1  14      244.53      262.38      1.35 o 
   4   1  14        7.02        6.14      0.95 o 
   5   1  14        6.22        6.12      1.11 o 
   6   1  14        4.03        2.92      1.40 o 
   7   1  14       14.02       11.72      1.61 o 
   8   1  14        1.01       -0.61      1.77 o 
   9   1  14        0.52       -0.57      2.34 o 
  10   1  14       20.95       31.47      2.96 o 
  11   1  14       16.67       21.36      8.69 o 
   0   2  14       49.46       46.52      1.07 o 
   1   2  14        0.51        0.29      0.95 o 
   2   2  14       18.81       18.45      0.96 o 
   3   2  14       45.96       43.46      0.96 o 
   4   2  14       30.58       30.97      1.07 o 
   5   2  14        8.68        6.76      1.37 o 
   6   2  14       14.13       13.43      1.43 o 
   7   2  14       17.35       16.59      1.77 o 
   8   2  14        0.89       -1.02      2.10 o 
   9   2  14        1.42       -0.71      2.44 o 
  10   2  14        2.81        1.05      3.99 o 
  11   2  14        1.18        0.38      6.32 o 
   0   3  14       82.79       80.99      1.63 o 
   1   3  14        3.86        4.55      1.37 o 
   2   3  14       46.69       46.19      1.27 o 
   3   3  14        7.66        5.79      1.27 o 
   4   3  14        5.35        3.73      1.56 o 
   5   3  14       10.22        9.85      1.65 o 
   6   3  14        6.61        3.11      1.62 o 
   7   3  14        0.65       -1.33      1.82 o 
   8   3  14        1.45       -0.65      2.38 o 
   9   3  14        0.00       -1.21      4.53 o 
  10   3  14        1.72       -1.00      5.35 o 
   0   4  14        8.86        8.66      2.24 o 
   1   4  14        3.04        1.70      1.56 o 
   2   4  14        2.01        0.63      1.57 o 
   3   4  14       11.26       10.20      1.48 o 
   4   4  14       19.33       18.23      1.54 o 
   5   4  14        2.32       -0.07      1.69 o 
   6   4  14        0.27       -1.20      2.02 o 
   7   4  14       19.30       23.47      2.35 o 
   8   4  14        5.91        1.57      3.01 o 
   9   4  14        1.34        0.74      6.30 o 
   0   5  14        1.92       -0.06      2.31 o 
   1   5  14        8.34        4.95      1.64 o 
   2   5  14       12.74       12.34      1.74 o 
   3   5  14       47.99       58.40      1.83 o 
   4   5  14       18.00       17.32      1.92 o 
   5   5  14        0.94       -1.54      2.63 o 
   6   5  14       11.72       10.42      3.00 o 
   7   5  14        5.15        1.16      3.90 o 
   8   5  14        2.96       -0.28      8.67 o 
   0   6  14        6.31        3.32      5.24 o 
   1   6  14        2.81       -2.59      4.29 o 
   2   6  14       17.64       17.00      4.45 o 
   3   6  14        9.02        8.39      4.86 o 
   4   6  14        7.48        8.69      5.59 o 
   5   6  14        3.18       -0.49      6.48 o 
   6   6  14        6.33        2.99     10.19 o 
   2   0  15       33.06       34.17      1.32 o 
   4   0  15       23.07       21.81      1.43 o 
   6   0  15        5.06        3.13      1.63 o 
   8   0  15       25.63       25.31      3.25 o 
  10   0  15        0.22       -0.84      5.93 o 
   1   1  15      269.47      296.21      1.89 o 
   2   1  15       68.53       73.22      1.14 o 
   3   1  15       13.87       12.35      0.94 o 
   4   1  15       24.62       21.46      1.06 o 
   5   1  15       35.07       33.40      1.23 o 
   6   1  15       14.62       16.10      1.59 o 
   7   1  15        3.93        2.80      1.80 o 
   8   1  15        1.98        0.27      2.16 o 
   9   1  15        0.47       -1.28      2.85 o 
  10   1  15       10.59       10.07      3.43 o 
   1   2  15        2.31        1.20      1.43 o 
   2   2  15       56.57       57.95      1.25 o 
   3   2  15        7.69        4.86      1.21 o 
   4   2  15        7.02        6.54      1.23 o 
   5   2  15        4.64        3.34      1.37 o 
   6   2  15        5.23        2.06      1.65 o 
   7   2  15        5.99        5.56      1.96 o 
   8   2  15        3.58        2.04      2.27 o 
   9   2  15        2.77       -1.37      3.46 o 
  10   2  15        2.30       -1.31      5.19 o 
   1   3  15        0.87       -1.12      1.73 o 
   2   3  15       29.37       26.93      1.77 o 
   3   3  15       11.37       10.56      1.46 o 
   4   3  15       15.58       18.11      1.79 o 
   5   3  15        1.25        0.05      1.99 o 
   6   3  15       73.81       83.30      2.00 o 
   7   3  15        0.69       -1.28      2.32 o 
   8   3  15        6.27        6.12      2.46 o 
   9   3  15        0.40       -1.76      5.15 o 
   1   4  15        3.00        2.02      1.79 o 
   2   4  15        9.22        6.16      1.87 o 
   3   4  15        8.47        7.97      1.87 o 
   4   4  15       19.21       15.39      1.69 o 
   5   4  15        0.79       -0.32      2.17 o 
   6   4  15       14.63       15.83      2.42 o 
   7   4  15        1.79       -0.38      3.97 o 
   8   4  15        3.06       -0.35      9.00 o 
   1   5  15        0.80       -2.16      2.35 o 
   2   5  15        3.53        1.13      2.15 o 
   3   5  15        1.85        0.16      2.47 o 
   4   5  15       12.09       13.38      3.17 o 
   5   5  15       18.09       23.27      3.62 o 
   6   5  15        2.54       -0.89      4.48 o 
   7   5  15        4.64        1.51      5.63 o 
   1   6  15        3.60       -0.90      8.29 o 
   2   6  15        8.87        8.84      5.63 o 
   3   6  15        9.01        5.17      6.58 o 
   4   6  15        7.88        8.84      9.47 o 
   0   0  16       23.42       23.89      1.86 o 
   2   0  16      157.29      169.01      2.03 o 
   4   0  16        2.17        0.81      1.95 o 
   6   0  16       29.83       33.12      2.49 o 
   8   0  16       40.35       60.28      3.77 o 
  10   0  16        8.96       10.10     12.35 o 
   0   1  16      104.71      114.13      3.40 o 
   1   1  16       20.17       20.95      1.33 o 
   2   1  16       68.46       74.75      1.27 o 
   3   1  16       15.45       13.20      1.17 o 
   4   1  16       19.43       19.47      1.38 o 
   5   1  16       54.43       55.20      1.56 o 
   6   1  16       19.77       16.40      1.81 o 
   7   1  16        0.04       -1.31      2.53 o 
   8   1  16        9.49        8.42      2.66 o 
   9   1  16        2.72        1.27      4.77 o 
  10   1  16        2.46       -4.39     14.17 o 
   0   2  16       79.09       87.45      2.44 o 
   1   2  16        5.43        4.72      1.66 o 
   2   2  16        6.63        4.29      1.79 o 
   3   2  16       17.87       17.04      1.67 o 
   4   2  16       27.87       28.26      1.65 o 
   5   2  16        0.16       -1.27      1.84 o 
   6   2  16        4.45        1.97      1.77 o 
   7   2  16        1.36       -1.13      2.85 o 
   8   2  16        1.19       -1.93      3.42 o 
   9   2  16        4.80        6.06      6.11 o 
   0   3  16       22.37       23.56      3.09 o 
   1   3  16        1.16       -1.32      1.97 o 
   2   3  16        6.35        5.02      2.04 o 
   3   3  16        7.12        5.17      2.06 o 
   4   3  16        8.62        6.56      2.15 o 
   5   3  16        5.87        4.77      2.37 o 
   6   3  16        1.13       -1.73      2.61 o 
   7   3  16        0.81       -2.19      4.18 o 
   8   3  16        8.02       10.54      6.68 o 
   0   4  16       15.31       18.34      2.87 o 
   1   4  16        4.07        1.93      2.12 o 
   2   4  16        3.79        3.65      2.13 o 
   3   4  16        0.33       -2.02      2.44 o 
   4   4  16       13.98       15.92      2.14 o 
   5   4  16        0.95       -2.35      3.05 o 
   6   4  16        1.62        1.16      5.36 o 
   7   4  16        2.00        1.63      6.44 o 
   0   5  16       23.49       26.57      4.56 o 
   1   5  16        9.86        6.97      3.38 o 
   2   5  16       13.96       13.85      4.23 o 
   3   5  16        7.34        3.90      4.42 o 
   4   5  16        2.48        0.25      4.74 o 
   5   5  16        2.42       -1.13      9.04 o 
   0   6  16        5.39       -1.96     12.54 o 
   1   6  16        2.49       -2.11     12.88 o 
   2   0  17       53.79       58.99      1.73 o 
   4   0  17       36.20       43.06      2.19 o 
   6   0  17       24.78       28.30      3.20 o 
   8   0  17       35.64       44.11      5.77 o 
   1   1  17       17.28       16.15      1.90 o 
   2   1  17        0.32       -0.87      1.39 o 
   3   1  17        6.75        4.90      1.48 o 
   4   1  17        4.40        3.31      1.51 o 
   5   1  17        9.48        7.62      1.95 o 
   6   1  17        3.81        1.22      2.21 o 
   7   1  17        8.34        4.86      2.99 o 
   8   1  17        3.27       -0.06      5.33 o 
   9   1  17       10.24        9.19      8.82 o 
   1   2  17        9.84        6.77      1.89 o 
   2   2  17        9.18        7.05      1.81 o 
   3   2  17       28.76       28.83      2.15 o 
   4   2  17       44.95       47.27      2.00 o 
   5   2  17       20.59       18.09      2.15 o 
   6   2  17       16.19       16.52      2.18 o 
   7   2  17        5.73        5.39      4.04 o 
   8   2  17        5.64        3.05     11.28 o 
   1   3  17        3.54        0.69      2.19 o 
   2   3  17       13.67       12.42      2.50 o 
   3   3  17        3.77        2.95      2.29 o 
   4   3  17        8.84        9.43      2.52 o 
   5   3  17        0.53       -1.80      3.37 o 
   6   3  17        2.42       -1.05      4.48 o 
   7   3  17        2.29       -4.04      8.05 o 
   1   4  17       22.96       26.71      2.44 o 
   2   4  17       10.22       11.54      3.07 o 
   3   4  17        4.83        2.46      3.07 o 
   4   4  17        6.42        4.12      3.10 o 
   5   4  17        2.57       -0.71      4.70 o 
   6   4  17        1.50       -0.43      6.67 o 
   1   5  17        0.23       -1.90     11.00 o 
   2   5  17       12.89       13.77      6.62 o 
   3   5  17        2.20        1.00      6.80 o 
   0   0  18       82.46       86.59      5.15 o 
   2   0  18       19.65       17.34      2.37 o 
   4   0  18        3.90        0.66      3.16 o 
   6   0  18       63.13       86.35      5.00 o 
   8   0  18        9.18        6.36      8.26 o 
   0   1  18       29.67       27.90      3.65 o 
   1   1  18       16.51       14.04      1.90 o 
   2   1  18        8.20        3.98      1.57 o 
   3   1  18       10.93        6.91      1.76 o 
   4   1  18       45.33       50.19      2.15 o 
   5   1  18        3.66        3.22      2.60 o 
   6   1  18        5.56        5.45      4.20 o 
   7   1  18        2.74       -1.27      5.90 o 
   8   1  18        0.33       -0.25     11.22 o 
   0   2  18       24.09       24.28      2.89 o 
   1   2  18        6.71        4.30      2.22 o 
   2   2  18        0.75       -0.67      3.05 o 
   3   2  18        6.82        6.99      2.59 o 
   4   2  18       30.60       31.64      2.42 o 
   5   2  18        5.35        3.63      2.98 o 
   6   2  18        0.42       -1.98      4.53 o 
   7   2  18        4.47       -1.36     10.46 o 
   0   3  18       10.50        7.51      3.25 o 
   1   3  18        4.44        1.46      2.52 o 
   2   3  18        8.77        9.28      2.91 o 
   3   3  18       12.91       11.29      3.40 o 
   4   3  18        6.93        6.30      4.04 o 
   5   3  18        1.03       -2.58      3.82 o 
   6   3  18       22.51       30.98      8.33 o 
   0   4  18       14.44       16.93      7.00 o 
   1   4  18       14.73       12.40      5.53 o 
   2   4  18        7.29        9.15      4.63 o 
   3   4  18        5.35        1.47      4.86 o 
   4   4  18        7.72        6.79      4.26 o 
   5   4  18        6.50        6.96     11.26 o 
   2   0  19        5.91        3.50      3.26 o 
   4   0  19       14.10       13.84      4.75 o 
   1   1  19        1.57       -1.33      2.66 o 
   2   1  19        3.21        0.39      2.28 o 
   3   1  19        1.51       -0.59      3.91 o 
   4   1  19        1.13       -1.07      4.27 o 
   5   1  19        4.51        4.57      6.82 o 
   6   1  19        6.29        6.41      5.99 o 
   1   2  19        4.73        0.33      2.98 o 
   2   2  19       12.94       13.53      3.36 o 
   3   2  19        4.02       -0.18      3.00 o 
   4   2  19       17.88       19.33      3.49 o 
   5   2  19       18.94       17.87      4.14 o 
   6   2  19       13.62       13.22      6.96 o 
   1   3  19        9.74       11.93      5.80 o 
   2   3  19        1.41       -0.34      5.12 o 
   3   3  19        1.26       -0.65      6.58 o 
   4   3  19        5.40        4.66      8.09 o 
   1   4  19        9.21       10.64      9.29 o 
   2   4  19        8.82        4.23      7.46 o 
   2   0  20        1.38       -0.35      6.33 o 
   4   0  20        8.41        6.95      6.39 o 
   0   1  20        3.05       -0.38      4.93 o 
   1   1  20        2.14       -0.80      4.97 o 
   2   1  20        3.92        0.60      5.01 o 
   3   1  20        7.19       -0.85      5.14 o 
   4   1  20        1.05        0.67     11.65 o 
   0   2  20        0.79       -2.34      8.89 o 
   1   2  20       10.04        4.04      9.78 o 
   2   2  20       27.05       31.06      6.62 o 
   3   2  20       15.34       12.43      8.03 o 
   4   2  20        4.71        3.76     13.59 o 
   0   3  20       33.13       39.84      9.49 o 
   2   3  20        3.45       -1.79     11.35 o 
   2   0  21        3.35        4.68     10.39 o 
   1   1  21        8.46        6.54      9.76 o 
   2   1  21        0.12       -2.33     12.75 o 
                                                 
